# Supplementary material for: Not all mosquitoes are created equal: A synthesis of vector competence experiments reinforces virus associations of Australian mosquitoes
Source: PLoS Negl Trop Dis. 2022 Oct 4;16(10):e0010768. doi: 10.1371/journal.pntd.0010768 (PMC9565724; doi:10.1371/journal.pntd.0010768)
Supplement: S1 Code — (ZIP) [file pntd.0010768.s016.zip]

Archive with 160 entries (97 files):
- Code/
- Code/.DS_Store
- __MACOSX/Code/._.DS_Store
- Code/top_level_script.R
- __MACOSX/Code/._top_level_script.R
- Code/data_clean.R
- __MACOSX/Code/._data_clean.R
- Code/figures.R
- __MACOSX/Code/._figures.R
- Code/ggplot_theme.R
- __MACOSX/Code/._ggplot_theme.R
- Code/README.md
- __MACOSX/Code/._README.md
- Code/stats_all.R
- __MACOSX/Code/._stats_all.R
- Code/data_clean_max_extract.R
- __MACOSX/Code/._data_clean_max_extract.R
- Code/All.csv
- __MACOSX/Code/._All.csv
- Code/output_clean.R
- __MACOSX/Code/._output_clean.R
- Code/.git/
- Code/packages_and_functions.R
- __MACOSX/Code/._packages_and_functions.R
- Code/aedes_glmm.R
- __MACOSX/Code/._aedes_glmm.R
- Code/stats.R
- __MACOSX/Code/._stats.R
- Code/.git/ORIG_HEAD
- Code/.git/config
- Code/.git/objects/
- Code/.git/HEAD
- Code/.git/info/
- Code/.git/logs/
- Code/.git/description
- Code/.git/hooks/
- Code/.git/refs/
- Code/.git/index
- Code/.git/COMMIT_EDITMSG
- Code/.git/FETCH_HEAD
- Code/.git/objects/66/
- Code/.git/objects/50/
- Code/.git/objects/68/
- Code/.git/objects/03/
- Code/.git/objects/9e/
- Code/.git/objects/69/
- Code/.git/objects/67/
- Code/.git/objects/0b/
- Code/.git/objects/94/
- Code/.git/objects/02/
- Code/.git/objects/b5/
- Code/.git/objects/ac/
- Code/.git/objects/d7/
- Code/.git/objects/be/
- Code/.git/objects/df/
- Code/.git/objects/f4/
- Code/.git/objects/ee/
- Code/.git/objects/e3/
- Code/.git/objects/ca/
- Code/.git/objects/fe/
- Code/.git/objects/20/
- Code/.git/objects/pack/
- Code/.git/objects/7d/
- Code/.git/objects/1f/
- Code/.git/objects/74/
- Code/.git/objects/28/
- Code/.git/objects/7b/
- Code/.git/objects/8a/
- Code/.git/objects/2a/
- Code/.git/objects/88/
- Code/.git/objects/info/
- Code/.git/objects/65/
- Code/.git/objects/3a/
- Code/.git/objects/54/
- Code/.git/objects/30/
- Code/.git/objects/37/
- Code/.git/objects/dd/
- Code/.git/objects/b6/
- Code/.git/objects/a6/
- Code/.git/objects/cd/
- Code/.git/objects/e9/
- Code/.git/objects/79/
- Code/.git/objects/2d/
- Code/.git/objects/83/
- Code/.git/objects/24/
- Code/.git/objects/1c/
- Code/.git/objects/82/
- Code/.git/objects/47/
- Code/.git/info/exclude
- Code/.git/logs/HEAD
- Code/.git/logs/refs/
- Code/.git/hooks/commit-msg.sample
- Code/.git/hooks/pre-rebase.sample
- Code/.git/hooks/pre-commit.sample
- Code/.git/hooks/applypatch-msg.sample
- Code/.git/hooks/prepare-commit-msg.sample
- Code/.git/hooks/post-update.sample
- Code/.git/hooks/pre-applypatch.sample
- Code/.git/hooks/pre-push.sample
- Code/.git/hooks/update.sample
- Code/.git/refs/heads/
- Code/.git/refs/tags/
- Code/.git/refs/remotes/
- Code/.git/objects/66/fdf0eed2faa9140b6880e3f1f2a04be9f26105
- Code/.git/objects/50/9fefb52421917a49b6cb7b80e9b3e26147f864
- Code/.git/objects/68/ce299208a5f2119d7f718025b7b82a1a51fee0
- Code/.git/objects/68/2478db7376eae1d268ff998716c6bddd23dcb3
- Code/.git/objects/68/c503947d0ffb5e5f567a5d3470d47e83902405
- Code/.git/objects/03/7800594639374c7c4a3a97b946222a28ad9a5b
- Code/.git/objects/03/13668125706d012449761f9a643f34e18fd1e2
- Code/.git/objects/9e/2a5ec8ce52b7d5fab75d091d4572f7f1619e8f
- Code/.git/objects/69/1f1999a433efb4c6243126f3232f72b5c4fd92
- Code/.git/objects/67/2f03448d6fe04a8ea3fd87e0a8af84fd2c6668
- Code/.git/objects/0b/195470ee65acece9437d176ff51320a7008222
- Code/.git/objects/94/073c3a6eb698749c17033f2fc14d857f03a2d2
- Code/.git/objects/02/501038cccc1f150dbc7e34fbd851c52eff1b0c
- Code/.git/objects/b5/7b9dc8055dfc02cbc0dd2ec99cd52a0a576def
- Code/.git/objects/ac/d166d57f8528fd9e9ad5bea0b67d348d797af2
- Code/.git/objects/d7/539d0911ce5e8faed9b38c95c549c20e80ad02
- Code/.git/objects/be/25c915d71623bbbdcfbd813b2915bf6eb03389
- Code/.git/objects/df/2f3d862bce238979b3818f2fcfddc4a1eb0b61
- Code/.git/objects/f4/7084606077cb9b53979000c04f66403ca8ba14
- Code/.git/objects/ee/1c929195629978c518b1b20845ca37f906b696
- Code/.git/objects/e3/fc0ff78cc09e2a64366f4926e090ca47476517
- Code/.git/objects/ca/e22303ec2b3e859edb44b1cbe507f6d6c9570e
- Code/.git/objects/fe/d0d8539b4850143c8f45a5694549ebcacee5e6
- Code/.git/objects/20/482f706669a5df7bd997648477a313fda8972e
- Code/.git/objects/7d/031d52374f3797f2cca57ef99c880e3822b67e
- Code/.git/objects/1f/7b88f864b7944d46fc783c9561b39373bc46af
- Code/.git/objects/74/78247ee7f31a3b1a54c62e7e8547ca9b040ae1
- Code/.git/objects/28/f275555ab0652c5642b7093066774e1eb7f8c8
- Code/.git/objects/7b/9109f40fcf13ee41a5b16d1272dacb9fcfe71a
- Code/.git/objects/8a/7753546bc520df3739daf4de54bdad10cc092d
- Code/.git/objects/2a/c349796c0368b256f44992a7f9fe6fa2b233e8
- Code/.git/objects/88/f9a0d278ea4efbf1c98b642f81b38b65a13260
- Code/.git/objects/65/304bd2f5edb9fdabf84301eb81239fb329387a
- Code/.git/objects/3a/8be36285a06c34b3850e1b9ccbd1aac1affad2
- Code/.git/objects/54/2c52d8614f1e25db1f0215a2e14a19b7a0b3c4
- Code/.git/objects/30/96cb1a39320f394b0806f1dbfdb8ed4bcf1bcd
- Code/.git/objects/37/5567feae6e4c9954599724bc768e1b4631d995
- Code/.git/objects/dd/5472655e9cee05632976f3b74b572e43355c68
- Code/.git/objects/b6/14f6c72c4d3734c4607d51f4f3f1e481caadc4
- Code/.git/objects/a6/a3bb461e2ac7d989010ed606de383949683d35
- Code/.git/objects/cd/3b9e93f97c237b70046a475386d30bc9a6e3d4
- Code/.git/objects/e9/c5e3eb3c45b9b86b4a93fdbc94881dd14e52e9
- Code/.git/objects/79/8b9518e10c2da31067c1219a2ad4f52ce82ecf
- Code/.git/objects/2d/1cc435632393f94c93f88eabdcaf484e2ae1c3
- Code/.git/objects/83/adcca16cbccec9bd5aada34b7c06f6470ce475
- Code/.git/objects/24/b4307a960f34dbcf10751265a6dd753f2e10d6
- Code/.git/objects/1c/f11dbc2178022a8525d9905df7f1744b5ecf3a
- Code/.git/objects/82/93c5b7159fdf99db1575d3bf7d2888c43c71b1
- Code/.git/objects/47/77b30f16b914ec8951e2f158a3b50034f80509
- Code/.git/logs/refs/heads/
- Code/.git/logs/refs/remotes/
- Code/.git/refs/heads/master
- Code/.git/refs/remotes/origin/
- Code/.git/logs/refs/heads/master
- Code/.git/logs/refs/remotes/origin/
- Code/.git/refs/remotes/origin/master
- Code/.git/logs/refs/remotes/origin/master
