# Supplementary material for: Not all mosquitoes are created equal: A synthesis of vector competence experiments reinforces virus associations of Australian mosquitoes
Source: PLoS Negl Trop Dis. 2022 Oct 4;16(10):e0010768. doi: 10.1371/journal.pntd.0010768 (PMC9565724; doi:10.1371/journal.pntd.0010768)
Supplement: S1 Code — (ZIP) [file pntd.0010768.s016.zip › Code/ggplot_theme.R]

theme_set(theme_bw())
suppressWarnings(
theme_update(axis.text.x = element_text(size = 16),
             axis.text.y = element_text(size = 16),
             axis.title.x = element_text(size = 16),
             axis.title.y = element_text(size = 16),
             legend.title = element_text(size = 12),
             panel.grid.major = element_blank(),
             panel.grid.minor = element_blank(),
             strip.background = element_blank(),
             panel.margin = unit(0, "lines"),
             legend.key.size = unit(.25, "cm"),
             legend.key = element_rect(fill = "white"),
             panel.margin.y = unit(0.5, "lines"),
             panel.border = element_rect(colour = "black", 
                                         fill = NA, size = 1),
             strip.text.x = element_text(size = 16, colour = "black", 
                                         face = "bold"))
)
