# Supplementary material for: Not all mosquitoes are created equal: A synthesis of vector competence experiments reinforces virus associations of Australian mosquitoes
Source: PLoS Negl Trop Dis. 2022 Oct 4;16(10):e0010768. doi: 10.1371/journal.pntd.0010768 (PMC9565724; doi:10.1371/journal.pntd.0010768)
Supplement: S1 Code — (ZIP) [file pntd.0010768.s016.zip › Code/README.md]

Code and data associated with the manuscript "Not all mosquitoes are created equal: a synthesis of vector competence experiments reinforces virus associations of Australian mosquitoes" by 
Morgan P. Kain, Eloise B. Skinner, Tejas S. Athni, Ana L. Ramirez, Erin A. Mordecai, and Andrew F. van den Hurk

PLoS Neglected Tropical Diseases

To run this code open top_level_script.R and go from there. All directions are provided in that script.
